# Supplementary material for: Viral Vector-Based Chlamydia trachomatis Vaccines Encoding CTH522 Induce Distinct Immune Responses in C57BL/6J and HLA Transgenic Mice
Source: Vaccines (Basel). 2024 Aug 22;12(8):944. doi: 10.3390/vaccines12080944 (PMC11360449; doi:10.3390/vaccines12080944)
Supplement: Supplementary file 1 [file vaccines-12-00944-s001.zip]

Archive with 1 entries (1 files):
- vaccines-3126808-supplementary.pdf
